# Supplementary material for: Novel Glycomimetics Protect against Glycated Low-Density Lipoprotein-Induced Vascular Calcification In Vitro via Attenuation of the RAGE/ERK/CREB Pathway
Source: Cells. 2024 Feb 8;13(4):312. doi: 10.3390/cells13040312 (PMC10887290; doi:10.3390/cells13040312)
Supplement: Supplementary file 1 [file cells-13-00312-s001.zip]

Archive with 1 entries (1 files):
- cells-2825038-supplementary.pdf
